# Supplementary material for: Genetic Correlates of Individual Differences in Sleep Behavior of Free-Living Great Tits (Parus major)
Source: G3 (Bethesda). 2016 Jan 5;6(3):599–607. doi: 10.1534/g3.115.024216 (PMC4777123; doi:10.1534/g3.115.024216)
Supplement: Supporting Information [file supp_g3.115.024216_TableS4.csv]

Table S4. Genotype and phenotype information used for analysis.
Individual Identity	Field Site	Nest Box	Recording Month (centered)	Field Year	Relative Awakening Time	Relative Sleep Duration	Proportion of Time Spent Awake	Morning Latency	Midpoint of Sleep	Sex	Date	ADCYAPallele1	ADCYAPallele2	CLOCKallele1	CLOCKallele2	CREBallele1	CREBallele2	NPASallele1	NPASallele2	AANATallele1	AANATallele2	ABCCallele1	ABCCallele2	CACNAallele1	CACNAallele2	GRIAallele1	GRIAallele2	NPSRallele1	NPSRallele2	PCSKallele1	PCSKallele2	TEFallele1	TEFallele2	PmaTGAn42allele1	PmaTGAn42allele2	POCC6allele1	POCC6allele2	Mcyu4allele1	Mcyu4allele2	PmaTGA33allele1	PmaTGA33allele2	PmaTAGAn86allele1	PmaTAGAn86allele2	Pca9allele1	Pca9allele2	PmaD130allele1	PmaD130allele2	PmaTAGAn71allele1	PmaTAGAn71allele2
GTND13_2670	19	1936	4	2	-24	NA	NA	1	NA	1	-0.728784487	157	159	279	279	544	544	181	181	360	363	433	433	350	353	237	237	334	344	195	195	349	349	273	281	174	200	165	165	296	300	175	179	123	123	378	430	185	197
GTND13_2670	19	1933	2	2	-18	1.054906542	0.046467331	5	-12	1	1.607995963	157	159	279	279	544	544	181	181	360	363	433	433	350	353	237	237	334	344	195	195	349	349	273	281	174	200	165	165	296	300	175	179	123	123	378	430	185	197
GTND13_2049	19	1905	5	2	-16	0.994601889	NA	4	-30	2	-0.539820902	159	159	279	279	544	544	181	184	363	366	433	433	350	353	233	237	334	336	195	195	349	349	273	273	174	198	163	165	284	288	179	183	123	127	378	446	189	193
GTND13_2049	19	1903	2	2	-26	1.065420561	0.065679825	3	-37	2	1.607995963	159	159	279	279	544	544	181	184	363	366	433	433	350	353	233	237	334	336	195	195	349	349	273	273	174	198	163	165	284	288	179	183	123	127	378	446	189	193
GTND13_2049	19	1905	4	2	-14	1.036275695	0.02865811	9	-59	2	-0.728784487	159	159	279	279	544	544	181	184	363	366	433	433	350	353	233	237	334	336	195	195	349	349	273	273	174	198	163	165	284	288	179	183	123	127	378	446	189	193
GTND13_2049	19	1905	4	1	-25	0.986536108	0.048337469	0	-36	2	-0.667873148	159	159	279	279	544	544	181	184	363	366	433	433	350	353	233	237	334	336	195	195	349	349	273	273	174	198	163	165	284	288	179	183	123	127	378	446	189	193
GTND13_2672	12	1216	2	2	-6	1.066588785	0.046002191	3	2	1	1.650218595	159	159	273	279	544	544	181	181	360	363	433	433	350	350	237	237	327	339	193	195	349	349	269	277	200	202	161	163	280	289	175	179	119	123	378	386	193	197
GTND13_2672	12	1208	5	2	-14	1.052631579	0.067435897	4	-69	1	-0.476140866	159	159	273	279	544	544	181	181	360	363	433	433	350	350	237	237	327	339	193	195	349	349	269	277	200	202	161	163	280	289	175	179	119	123	378	386	193	197
GTND13_2675	13	1304	5	2	-23	0.981106613	0.05823934	10	-34	2	-0.456067811	157	159	279	279	544	544	175	181	363	366	433	433	350	353	237	237	320	344	193	195	349	349	281	285	200	202	163	163	280	304	139	163	123	123	378	378	185	189
GTND13_2039	19	1904	5	2	-21	0.979757085	0.054628099	1	-29	1	-0.539820902	157	161	279	279	544	544	181	181	363	363	433	433	350	353	237	237	327	338	193	195	349	349	273	277	198	202	163	163	280	296	171	175	121	125	378	378	189	189
GTND13_1740	17	1719	5	1	-11	0.975935829	0.08109589	2	-4	1	-0.582735709	157	157	279	279	544	544	181	181	363	363	433	433	350	350	237	237	344	344	195	195	349	349	269	273	200	202	161	165	289	292	163	175	123	123	390	442	193	197
GTND13_1740	17	1719	2	2	-19	1.054906542	0.048283499	6	-14	2	1.607995963	157	157	279	279	544	544	181	181	363	363	433	433	350	350	237	237	344	344	195	195	349	349	269	273	200	202	161	165	289	292	163	175	123	123	390	442	193	197
GTND13_1740	17	1720	5	2	-12	1.024291498	0.052964427	4	-44	2	-0.519055673	157	157	279	279	544	544	181	181	363	363	433	433	350	350	237	237	344	344	195	195	349	349	269	273	200	202	161	165	289	292	163	175	123	123	390	442	193	197
GTND13_1740	17	1719	4	1	-13	0.969021066	0.091943734	2	-8	1	-0.540513076	157	157	279	279	544	544	181	181	363	363	433	433	350	350	237	237	344	344	195	195	349	349	269	273	200	202	161	165	289	292	163	175	123	123	390	442	193	197
GTND13_0635	13	1321	2	1	-11	1.049065421	0.073830735	0	6	2	1.607303788	154	154	279	279	544	544	181	181	363	366	433	433	NA	NA	237	237	304	344	195	195	349	349	269	281	194	204	161	165	292	308	175	175	123	123	378	426	181	189
GTND13_0635	13	1321	4	1	-31	0.951851852	0.064150454	1	-30	2	-0.56197048	154	154	279	279	544	544	181	181	363	366	433	433	NA	NA	237	237	304	344	195	195	349	349	269	281	194	204	161	165	292	308	175	175	123	123	378	426	181	189
GTND13_0635	13	1321	4	2	-14	1.022974607	0.034869976	3	-48	1	-0.624958341	154	154	279	279	544	544	181	181	363	366	433	433	NA	NA	237	237	304	344	195	195	349	349	269	281	194	204	161	165	292	308	175	175	123	123	378	426	181	189
GTND13_0635	13	1314	2	2	-21	1.049065421	0.044142539	5	-13	1	1.693133402	154	154	279	279	544	544	181	181	363	366	433	433	NA	NA	237	237	304	344	195	195	349	349	269	281	194	204	161	165	292	308	175	175	123	123	378	426	181	189
GTND13_0733	13	1344	2	2	-2	1.068925234	NA	3	8	2	1.650218595	157	161	279	279	544	554	181	184	354	363	433	433	350	356	237	237	349	349	193	195	349	349	273	277	174	178	163	163	280	284	175	179	123	123	378	394	201	201
GTND13_0733	13	1342	2	1	-21	1.049065421	0.058975501	8	-11	2	1.607303788	157	161	279	279	544	554	181	184	354	363	433	433	350	356	237	237	349	349	193	195	349	349	273	277	174	178	163	163	280	284	175	179	123	123	378	394	201	201
GTND13_0733	13	1346	5	2	-20	0.978407557	0.062841379	1	-26	2	-0.456067811	157	161	279	279	544	554	181	184	354	363	433	433	350	356	237	237	349	349	193	195	349	349	273	277	174	178	163	163	280	284	175	179	123	123	378	394	201	201
GTND13_0733	13	1342	2	1	-18	1.064553991	0.074090408	3	-12	2	1.628761192	157	161	279	279	544	554	181	184	354	363	433	433	350	356	237	237	349	349	193	195	349	349	273	277	174	178	163	163	280	284	175	179	123	123	378	394	201	201
GTND13_2131	19	1924	4	2	-16	1.004836759	NA	1	-37	2	-0.728784487	157	159	279	279	544	544	181	181	363	366	433	433	353	353	237	237	339	344	195	195	349	349	273	285	198	202	163	165	288	305	161	179	123	125	378	390	185	193
GTND13_0335	11	1143	4	2	-23	1.013301088	0.043389021	9	-58	1	-0.709403606	157	157	279	279	544	544	181	181	363	366	433	433	350	353	237	237	304	349	193	193	349	349	269	273	200	204	163	163	280	284	171	179	121	123	434	442	189	189
GTND13_0335	11	1143	5	2	-14	0.997300945	0.066576455	4	-28	2	-0.497598269	157	157	279	279	544	544	181	181	363	366	433	433	350	353	237	237	304	349	193	193	349	349	269	273	200	204	163	163	280	284	171	179	121	123	434	442	189	189
GTND13_0269	11	1122	4	2	-26	1.015719468	0.042619048	4	-66	1	-0.709403606	157	157	279	279	544	544	181	181	354	363	433	433	350	353	237	237	320	349	193	193	349	349	273	285	200	202	163	163	285	304	171	179	123	125	434	442	185	189
GTND13_0575	13	1305	4	1	-38	0.927160494	0.067909454	9	-24	2	-0.56197048	157	157	279	279	544	546	181	184	360	360	433	433	356	356	237	237	334	339	193	195	349	349	277	285	190	194	165	165	292	292	175	175	121	121	378	378	185	185
GTND13_0575	13	1305	2	2	-25	1.042056075	0.080336323	1	-15	2	1.650218595	157	157	279	279	544	546	181	184	360	360	433	433	356	356	237	237	334	339	193	195	349	349	277	285	190	194	165	165	292	292	175	175	121	121	378	378	185	185
GTND13_0575	13	1306	4	2	-26	1.016928658	0.045707491	2	-67	2	-0.624958341	157	157	279	279	544	546	181	184	360	360	433	433	356	356	237	237	334	339	193	195	349	349	277	285	190	194	165	165	292	292	175	175	121	121	378	378	185	185
GTND13_2279	20	2013	4	2	-25	1.021765417	NA	9	-69	2	-0.64572357	159	159	279	279	544	544	181	181	363	363	433	433	353	365	237	237	324	339	195	195	349	349	273	277	202	202	163	163	288	316	147	179	121	123	378	430	185	193
GTND13_2279	20	2013	5	2	-24	0.998650472	0.053243243	10	-49	2	-0.497598269	159	159	279	279	544	544	181	181	363	363	433	433	353	365	237	237	324	339	195	195	349	349	273	277	202	202	163	163	288	316	147	179	121	123	378	430	185	193
GTND13_2310	20	2018	5	2	-28	0.989203779	0.03260573	10	-50	2	-0.497598269	157	159	273	279	544	544	181	181	363	366	433	433	350	356	237	237	324	339	195	195	349	349	277	277	200	202	165	165	312	316	167	171	121	121	378	378	185	201
GTND13_2310	20	2018	4	2	-21	0.990326481	NA	9	-35	2	-0.64572357	157	159	273	279	544	544	181	181	363	366	433	433	350	356	237	237	324	339	195	195	349	349	277	277	200	202	165	165	312	316	167	171	121	121	378	378	185	201
GTND13_0334	11	1148	4	2	0	NA	NA	9	NA	2	-0.709403606	157	159	279	279	544	544	172	181	360	360	433	433	350	350	233	237	324	337	193	193	349	349	277	281	198	200	163	163	289	292	159	163	123	123	378	430	193	197
GTND13_2683	11	1136	5	2	-34	0.962213225	0.043057504	16	-42	2	-0.497598269	154	159	279	279	544	544	181	181	360	363	433	433	350	353	237	237	321	349	195	195	349	349	277	281	200	206	163	165	284	308	171	175	123	125	378	394	177	193
GTND13_2683	11	1136	4	2	-32	0.977025393	0.030148515	8	-46	2	-0.709403606	154	159	279	279	544	544	181	181	360	363	433	433	350	353	237	237	321	349	195	195	349	349	277	281	200	206	163	165	284	308	171	175	123	125	378	394	177	193
GTND13_2684	13	1310	5	2	-7	1.002699055	0.060026918	3	-18	1	-0.456067811	157	157	279	279	544	544	181	181	360	363	433	433	356	356	237	237	339	349	193	195	349	349	265	265	194	202	163	163	280	292	163	183	121	129	378	442	185	189
GTND13_2684	13	1310	4	2	-29	1.006045949	0.026201923	7	-64	1	-0.624958341	157	157	279	279	544	544	181	181	360	363	433	433	356	356	237	237	339	349	193	195	349	349	265	265	194	202	163	163	280	292	163	183	121	129	378	442	185	189
GTND12_2458	12	1212	5	1	-38	0.961852861	0.076628895	16	-47	2	-0.498290444	157	159	279	279	544	544	175	181	363	363	433	433	350	350	237	237	309	344	193	195	349	349	273	281	198	200	163	163	300	304	139	187	123	123	378	378	189	193
GTND12_2458	12	1212	4	1	NA	NA	NA	NA	NA	2	-0.729476661	157	159	279	279	544	544	175	181	363	363	433	433	350	350	237	237	309	344	193	195	349	349	273	281	198	200	163	163	300	304	139	187	123	123	378	378	189	193
GTND12_0425	12	1210	2	2	-23	1.035046729	0.027358916	0	-5	2	1.650218595	157	157	279	279	544	544	181	181	363	366	433	433	350	356	237	237	330	339	195	195	349	349	273	281	200	206	163	163	297	300	167	171	123	123	378	442	189	197
GTND13_2105	19	1911	2	1	-27	1.042253521	0.107882883	16	-14	2	1.628761192	157	161	279	279	544	544	181	181	363	366	433	433	350	350	237	237	337	344	193	195	349	349	273	277	198	202	163	163	280	316	171	179	121	123	434	434	193	197
GTND13_2105	19	1919	5	2	-15	1.014844804	0.064946809	13	-43	1	-0.539820902	157	161	279	279	544	544	181	181	363	366	433	433	350	350	237	237	337	344	193	195	349	349	273	277	198	202	163	163	280	316	171	179	121	123	434	434	193	197
GTND13_2105	19	1918	4	1	-23	0.980416157	0.068289638	1	-27	2	-0.667873148	157	161	279	279	544	544	181	181	363	366	433	433	350	350	237	237	337	344	193	195	349	349	273	277	198	202	163	163	280	316	171	179	121	123	434	434	193	197
GTND13_2105	19	1919	4	2	6	1.057799274	0.028623685	2	-36	1	-0.728784487	157	161	279	279	544	544	181	181	363	366	433	433	350	350	237	237	337	344	193	195	349	349	273	277	198	202	163	163	280	316	171	179	121	123	434	434	193	197
GTND13_2105	19	1919	2	2	-21	1.051401869	0.038955556	5	-12	1	1.607995963	157	161	279	279	544	544	181	181	363	366	433	433	350	350	237	237	337	344	193	195	349	349	273	277	198	202	163	163	280	316	171	179	121	123	434	434	193	197
GTND13_2105	19	1911	2	1	-18	1.037383178	0.09722973	4	2	2	1.607303788	157	161	279	279	544	544	181	181	363	366	433	433	350	350	237	237	337	344	193	195	349	349	273	277	198	202	163	163	280	316	171	179	121	123	434	434	193	197
GTND13_0514	12	1243	5	2	-19	0.973009447	0.034535368	0	-20	1	-0.476140866	154	154	279	279	544	546	181	181	363	378	433	433	350	353	237	237	339	344	195	195	349	349	273	277	186	200	163	163	304	304	171	183	125	127	378	426	189	197
GTND13_0514	12	1241	2	2	-20	1.049961059	0.025746393	2	-12	2	1.650218595	154	154	279	279	544	546	181	181	363	378	433	433	350	353	237	237	339	344	195	195	349	349	273	277	186	200	163	163	304	304	171	183	125	127	378	426	189	197
GTND12_0688	13	1319	4	1	-41	0.918518519	0.057795699	11	-23	2	-0.56197048	157	159	279	279	544	544	181	184	360	363	433	433	350	356	237	237	329	344	193	195	349	349	265	281	188	198	163	165	281	288	171	183	121	125	378	378	193	197
GTND13_2688	13	1328	4	2	-20	0.993389762	0.034885986	4	-35	2	-0.624958341	157	161	279	279	544	544	181	181	360	363	433	433	350	353	237	237	339	349	193	195	349	349	265	277	198	200	163	165	292	297	171	171	123	125	378	423	185	197
GTND13_2689	19	1920	4	2	-20	1.026259573	0.019276162	2	-62	2	-0.728784487	157	159	279	279	544	544	181	184	360	363	433	433	350	356	237	237	302	344	193	195	349	349	277	277	186	200	165	165	284	292	171	191	123	125	378	394	177	189
GTND13_2689	19	1922	2	2	-17	1.057242991	0.047779006	2	-12	1	1.607995963	157	159	279	279	544	544	181	184	360	363	433	433	350	356	237	237	302	344	193	195	349	349	277	277	186	200	165	165	284	292	171	191	123	125	378	394	177	189
GTND12_0237	11	1105	2	1	-20	1.038823529	0.076285391	2	6	2	1.649526421	157	157	279	279	544	544	181	181	360	363	433	433	350	350	237	237	344	349	193	195	349	349	273	273	200	204	163	163	284	304	171	175	121	125	378	442	185	189
GTND12_0441	12	1217	4	1	NA	NA	NA	NA	NA	1	-0.729476661	157	157	279	279	544	544	181	181	360	363	433	433	350	350	237	237	313	359	193	193	349	349	269	277	174	174	163	165	284	285	167	171	123	123	414	446	189	197
GTND13_0723	13	1337	5	2	-12	1.052631579	0.042307692	3	-65	1	-0.456067811	159	159	279	279	544	544	181	181	354	360	433	433	350	356	237	237	330	339	195	195	349	349	269	277	198	198	163	165	284	292	179	187	121	125	378	438	193	205
GTND13_0723	13	1339	5	1	-33	0.951219512	0.032051282	4	-30	2	-0.519747847	159	159	279	279	544	544	181	181	354	360	433	433	350	356	237	237	330	339	195	195	349	349	269	277	198	198	163	165	284	292	179	187	121	125	378	438	193	205
GTND13_0723	13	1343	2	2	-16	1.065128505	0.067891418	2	-17	1	1.693133402	159	159	279	279	544	544	181	181	354	360	433	433	350	356	237	237	330	339	195	195	349	349	269	277	198	198	163	165	284	292	179	187	121	125	378	438	193	205
GTND12_1605	18	1805	5	1	-16	1.004010695	0.032569907	6	-35	1	-0.582735709	154	159	279	279	544	544	181	181	360	363	433	433	350	350	237	237	325	339	193	195	349	349	277	277	194	202	163	163	284	292	143	183	123	125	378	426	185	193
GTND13_2241	20	2003	4	2	-19	0.993954051	0.040705596	7	-34	1	-0.64572357	157	159	279	279	544	544	181	181	360	363	433	433	350	353	237	237	339	344	195	195	349	349	277	281	186	200	163	165	288	296	187	187	123	125	378	446	193	193
GTND13_2692	11	1137	2	1	-34	1.051764706	0.076689038	19	-21	1	1.649526421	154	157	279	279	544	544	181	181	360	363	433	433	350	356	237	237	315	344	193	195	349	349	277	281	194	200	163	165	277	284	163	171	123	125	378	422	189	197
GTND13_2692	11	1145	4	1	-10	0.97804878	0.082219451	2	1	1	-0.688638377	154	157	279	279	544	544	181	181	360	363	433	433	350	356	237	237	315	344	193	195	349	349	277	281	194	200	163	165	277	284	163	171	123	125	378	422	189	197
GTND13_2692	11	1144	4	2	-23	1.009673519	0.024550898	1	-55	1	-0.709403606	154	157	279	279	544	544	181	181	360	363	433	433	350	356	237	237	315	344	193	195	349	349	277	281	194	200	163	165	277	284	163	171	123	125	378	422	189	197
GTND13_2693	12	1214	5	2	-16	1.018893387	0.030860927	3	-48	2	-0.476140866	157	159	273	279	544	544	181	181	363	363	433	433	350	350	237	237	315	327	195	195	349	349	265	277	200	206	161	165	288	289	139	175	119	123	378	378	193	197
GTND13_2693	12	1225	2	2	-1	1.08411215	0.024676724	1	-3	1	1.671675999	157	159	273	279	544	544	181	181	363	363	433	433	350	350	237	237	315	327	195	195	349	349	265	277	200	206	161	165	288	289	139	175	119	123	378	378	193	197
GTND12_0803	13	1347	2	2	-21	1.055120717	0.048982303	1	-18	2	1.671675999	157	159	279	279	544	544	181	184	360	360	433	433	350	356	237	237	304	320	193	195	349	349	265	269	194	200	163	165	288	288	171	179	121	121	378	378	185	197
GTND13_1787	17	1744	5	2	-21	1.08097166	0.056379526	16	-104	1	-0.519055673	154	157	279	279	544	544	181	184	360	360	433	433	353	359	237	237	320	334	193	195	349	349	277	285	200	200	163	165	292	296	163	179	121	123	378	430	193	193
GTND13_1787	17	1736	2	2	-5	1.077823209	0.045631085	5	-6	2	1.607995963	154	157	279	279	544	544	181	184	360	360	433	433	353	359	237	237	320	334	193	195	349	349	277	285	200	200	163	165	292	296	163	179	121	123	378	430	193	193
GTND13_1787	17	1738	5	1	-34	0.963903743	0.072676838	8	-41	2	-0.582735709	154	157	279	279	544	544	181	184	360	360	433	433	353	359	237	237	320	334	193	195	349	349	277	285	200	200	163	165	292	296	163	179	121	123	378	430	193	193
GTND13_1787	17	1736	2	2	-11	1.053738318	0.058580931	8	3	1	1.671675999	154	157	279	279	544	544	181	184	360	360	433	433	353	359	237	237	320	334	193	195	349	349	277	285	200	200	163	165	292	296	163	179	121	123	378	430	193	193
GTND13_1770	17	1739	4	2	-15	NA	NA	4	NA	1	-0.667180974	157	157	279	279	544	544	181	181	360	360	433	433	350	350	237	237	304	321	193	195	349	349	273	281	198	200	163	165	281	292	171	179	123	125	390	426	193	193
GTND13_1770	17	1739	5	2	4	1.02303523	0.033854305	1	-11	1	-0.519055673	157	157	279	279	544	544	181	181	360	360	433	433	350	350	237	237	304	321	193	195	349	349	273	281	198	200	163	165	281	292	171	179	123	125	390	426	193	193
GTND13_1770	17	1750	2	2	-8	1.056074766	0.050066372	2	7	1	1.607995963	157	157	279	279	544	544	181	181	360	360	433	433	350	350	237	237	304	321	193	195	349	349	273	281	198	200	163	165	281	292	171	179	123	125	390	426	193	193
GTND12_1374	16	1633	2	2	-18	1.045560748	0.036424581	1	-4	2	1.650218595	157	157	279	279	544	544	181	181	363	363	433	433	353	356	233	237	339	344	195	195	349	349	277	281	194	198	165	165	284	296	171	183	123	127	378	442	193	197
GTND12_0119	10	1027	4	1	-33	0.9676957	0.065870394	8	-53	2	-0.540513076	157	157	279	279	544	544	181	181	354	360	433	433	350	356	236	237	329	337	195	195	349	349	273	281	174	174	163	165	288	292	163	167	121	127	378	378	189	189
GTND13_0722	13	1342	2	2	-12	1.083333333	0.036663055	0	-18	1	1.693133402	157	159	279	279	540	544	181	181	360	363	433	433	350	350	233	237	339	354	195	195	349	349	277	281	174	174	163	165	268	284	171	179	121	125	378	422	193	197
GTND13_0722	13	1342	4	1	-28	0.959259259	0.058867439	3	-30	1	-0.56197048	157	159	279	279	540	544	181	181	360	363	433	433	350	350	233	237	339	354	195	195	349	349	277	281	174	174	163	165	268	284	171	179	121	125	378	422	193	197
GTND13_0722	13	1338	4	2	-25	0.995969367	0.014083367	3	-48	2	-0.624958341	157	159	279	279	540	544	181	181	360	363	433	433	350	350	233	237	339	354	195	195	349	349	277	281	174	174	163	165	268	284	171	179	121	125	378	422	193	197
GTND12_2467	13	1320	2	1	-20	1.026869159	0.047372014	7	7	1	1.607303788	157	157	279	279	544	544	181	181	360	360	433	433	350	356	237	237	320	321	193	195	349	349	277	285	190	202	163	165	280	312	171	179	123	123	378	430	185	189
GTND12_2467	13	1320	2	1	-23	1.052816901	0.054180602	5	-13	1	1.628761192	157	157	279	279	544	544	181	181	360	360	433	433	350	356	237	237	320	321	193	195	349	349	277	285	190	202	163	165	280	312	171	179	123	123	378	430	185	189
GTND12_2467	13	1312	4	1	-27	0.940740741	0.039947507	3	-13	1	-0.56197048	157	157	279	279	544	544	181	181	360	360	433	433	350	356	237	237	320	321	193	195	349	349	277	285	190	202	163	165	280	312	171	179	123	123	378	430	185	189
GTND12_1816	19	1904	2	2	-18	1.076470588	0.04579235	1	-21	2	1.607995963	154	157	279	279	544	544	181	184	363	363	433	433	350	350	237	237	315	344	193	195	349	349	269	273	186	190	163	165	285	300	171	171	123	125	438	442	197	201
GTND12_1816	19	1904	2	2	-18	1.078512397	0.082364532	2	-19	2	1.714590806	154	157	279	279	544	544	181	184	363	363	433	433	350	350	237	237	315	344	193	195	349	349	269	273	186	190	163	165	285	300	171	171	123	125	438	442	197	201
GTND12_1030	15	1512	4	1	NA	NA	NA	NA	NA	1	-0.710095781	157	161	279	279	544	544	181	184	363	363	433	433	350	356	237	237	339	344	195	195	349	349	269	269	178	198	165	165	268	296	171	175	121	125	434	434	189	193
GTND12_0305	11	1119	4	1	-19	0.986585366	0.058516687	0	-24	2	-0.688638377	157	161	279	281	544	544	181	181	363	363	433	433	353	370	237	237	344	349	195	195	349	349	277	277	182	200	165	165	288	297	179	195	123	123	378	434	185	189
GTND12_0305	11	1119	5	1	-21	0.978407557	0.093324138	2	-26	2	-0.540513076	157	161	279	281	544	544	181	181	363	363	433	433	353	370	237	237	344	349	195	195	349	349	277	277	182	200	165	165	288	297	179	195	123	123	378	434	185	189
GTND12_0173	10	1040	5	1	5	1.076923077	0.055889724	3	-47	1	-0.540513076	157	161	279	279	542	544	181	181	360	366	433	433	350	359	233	237	339	344	195	195	349	349	273	277	174	194	163	165	284	296	163	167	123	125	378	378	189	201
GTND12_0173	10	1028	4	1	-15	0.977695167	0.038326996	6	-20	1	-0.540513076	157	161	279	279	542	544	181	181	360	366	433	433	350	359	233	237	339	344	195	195	349	349	273	277	174	194	163	165	284	296	163	167	123	125	378	378	189	201
GTND12_0071	10	1016	4	1	NA	NA	NA	NA	NA	2	-0.540513076	157	159	273	279	544	544	181	181	360	363	433	433	350	356	237	237	309	334	195	195	349	349	277	281	194	202	161	163	284	292	167	171	121	123	378	378	189	193
GTND12_0166	10	1024	4	1	-20	0.973977695	0.057073791	2	-26	2	-0.540513076	154	157	279	279	544	544	181	181	360	360	433	433	350	356	237	237	309	313	193	195	349	349	277	277	194	194	163	165	284	304	175	199	121	121	378	426	185	189
NA	11	1107	5	2	-18	1.005420054	0.053234501	1	-42	2	-0.497598269	NA	NA	NA	NA	NA	NA	NA	NA	NA	NA	NA	NA	NA	NA	NA	NA	NA	NA	NA	NA	NA	NA	NA	NA	NA	NA	NA	NA	NA	NA	NA	NA	NA	NA	NA	NA	NA	NA
GTND12_0817	13	1340	2	2	3	1.071764706	NA	5	15	2	1.671675999	154	157	279	279	544	544	181	181	360	363	433	433	350	353	237	237	304	344	195	195	349	349	269	277	194	200	161	165	308	308	175	183	123	123	378	426	181	197
GTND12_0817	13	1349	4	1	-27	0.935802469	0.067757256	8	-9	1	-0.56197048	154	157	279	279	544	544	181	181	360	363	433	433	350	353	237	237	304	344	195	195	349	349	269	277	194	200	161	165	308	308	175	183	123	123	378	426	181	197
GTND12_0535	12	1247	4	1	NA	NA	NA	NA	NA	2	-0.729476661	154	161	279	279	544	544	181	184	363	363	433	433	350	350	237	237	304	309	195	195	349	349	265	273	174	198	163	163	297	300	171	175	123	123	378	378	189	209
GTND12_0535	12	1237	5	1	-34	0.9373297	0.078924419	2	-22	2	-0.498290444	154	161	279	279	544	544	181	184	363	363	433	433	350	350	237	237	304	309	195	195	349	349	265	273	174	198	163	163	297	300	171	175	123	123	378	378	189	209
GTND12_2470	17	1746	4	1	-17	1.013630731	0.073178484	6	-52	1	-0.540513076	157	157	279	279	544	544	181	181	354	360	433	433	350	350	237	237	315	339	195	195	349	349	261	265	174	196	163	163	292	304	159	163	120	123	378	438	193	197
GTND12_0026	10	1010	4	1	-17	0.97645601	0.053121827	3	-22	1	-0.540513076	157	157	279	279	544	544	181	181	360	363	433	433	350	356	237	237	324	344	195	195	349	349	273	281	200	204	163	165	292	292	143	175	123	127	378	446	197	201
GTND13_0574	13	1302	2	2	-14	1.075294118	0.035733042	2	-12	2	1.629453366	157	159	279	279	544	544	181	187	360	363	433	433	350	356	237	237	339	344	195	195	349	349	265	269	202	204	165	167	300	312	159	167	123	129	378	378	189	197
GTND13_0574	13	1305	5	2	-23	0.982384824	0.044606897	7	-35	2	-0.456067811	157	159	279	279	544	544	181	187	360	363	433	433	350	356	237	237	339	344	195	195	349	349	265	269	202	204	165	167	300	312	159	167	123	129	378	378	189	197
GTND12_2471	19	1932	4	1	-25	0.977968176	0.071389237	0	-29	2	-0.667873148	154	157	279	279	544	544	181	181	363	363	433	433	350	350	237	237	315	344	195	195	349	349	269	281	174	200	163	163	272	288	155	187	123	127	378	398	181	189
GTND12_2472	11	1129	4	1	0	1.043902439	0.075584112	3	-33	1	-0.688638377	157	159	273	279	544	544	181	181	363	363	433	433	350	356	237	237	344	349	195	195	349	349	265	277	174	186	163	163	260	312	171	175	123	123	426	438	177	201
GTND13_0445	12	1244	5	2	5	0.991869919	0.038989071	1	14	2	-0.476140866	157	159	279	279	540	544	181	184	354	360	433	433	350	350	237	237	330	344	193	195	349	349	265	265	186	202	163	163	292	300	171	183	123	125	378	430	197	197
GTND13_0445	12	1230	2	2	-14	1.078823529	0.043882225	1	-13	2	1.650218595	157	159	279	279	540	544	181	184	354	360	433	433	350	350	237	237	330	344	193	195	349	349	265	265	186	202	163	163	292	300	171	183	123	125	378	430	197	197
GTND12_2474	19	1933	4	1	-11	1.039167687	0.046054181	4	-51	1	-0.667873148	157	157	279	279	544	544	181	181	363	363	433	433	350	353	237	237	334	338	195	195	349	349	269	277	174	198	163	165	280	288	167	179	121	123	378	378	193	197
GTND12_2474	19	1933	4	1	NA	NA	NA	NA	NA	1	-0.646415745	157	157	279	279	544	544	181	181	363	363	433	433	350	353	237	237	334	338	195	195	349	349	269	277	174	198	163	165	280	288	167	179	121	123	378	378	193	197
GTND12_2474	19	1933	2	1	NA	NA	NA	NA	NA	1	1.607303788	157	157	279	279	544	544	181	181	363	363	433	433	350	353	237	237	334	338	195	195	349	349	269	277	174	198	163	165	280	288	167	179	121	123	378	378	193	197
GTND12_2474	19	1933	2	1	NA	NA	NA	NA	NA	1	1.607303788	157	157	279	279	544	544	181	181	363	363	433	433	350	353	237	237	334	338	195	195	349	349	269	277	174	198	163	165	280	288	167	179	121	123	378	378	193	197
GTND12_1935	19	1938	4	1	-25	0.971848225	0.055163728	1	-24	2	-0.667873148	157	159	279	279	544	544	181	181	360	360	433	433	350	356	237	237	324	354	195	195	349	349	273	277	200	202	165	165	292	300	155	171	121	123	378	414	185	189
GTND12_1935	19	1938	2	2	-14	1.075294118	0.038730853	2	-12	1	1.607995963	157	159	279	279	544	544	181	181	360	360	433	433	350	356	237	237	324	354	195	195	349	349	273	277	200	202	165	165	292	300	155	171	121	123	378	414	185	189
GTND13_0678	13	1333	5	2	-14	0.990514905	0.071874145	3	-23	1	-0.456067811	157	157	279	279	544	544	181	181	360	360	433	433	353	356	237	237	334	349	193	195	349	349	265	277	194	194	163	165	292	292	163	175	121	123	378	434	185	209
GTND13_0678	13	1350	2	2	-6	1.061915888	NA	0	6	2	1.650218595	157	157	279	279	544	544	181	181	360	360	433	433	353	356	237	237	334	349	193	195	349	349	265	277	194	194	163	165	292	292	163	175	121	123	378	434	185	209
GTND13_0678	13	1350	4	1	-27	0.960493827	0.040359897	1	-29	2	-0.56197048	157	157	279	279	544	544	181	181	360	360	433	433	353	356	237	237	334	349	193	195	349	349	265	277	194	194	163	165	292	292	163	175	121	123	378	434	185	209
GTND12_0464	12	1228	4	1	NA	NA	NA	NA	NA	2	-0.729476661	154	159	279	279	544	544	181	184	360	360	433	433	350	365	237	237	315	344	195	195	349	349	269	277	198	202	163	163	292	312	167	179	121	123	378	394	189	189
GTND12_1183	16	1604	2	2	-4	1.088235294	0.029621622	3	-13	2	1.671675999	157	159	279	279	544	544	181	181	354	363	433	433	350	356	233	237	344	349	195	195	349	349	273	273	200	200	163	163	284	296	163	175	121	125	378	390	185	189
GTND12_0879	14	1414	5	1	-12	1.026990553	0.057109067	9	-44	1	-0.540513076	154	157	279	279	540	544	181	181	360	360	433	433	350	356	237	237	329	354	195	195	349	353	273	277	178	202	161	163	296	304	163	167	121	123	378	378	189	197
GTND12_1454	17	1703	2	2	-16	1.078823529	0.024645583	9	-13	2	1.607995963	154	157	279	279	544	544	181	181	360	363	433	433	350	350	236	237	321	324	195	195	349	349	273	281	174	198	163	165	312	324	167	175	123	125	438	454	185	197
GTND12_1454	17	1715	4	1	-28	0.977695167	0.066996198	8	-45	1	-0.540513076	154	157	279	279	544	544	181	181	360	363	433	433	350	350	236	237	321	324	195	195	349	349	273	281	174	198	163	165	312	324	167	175	123	125	438	454	185	197
GTND12_2017	20	2001	5	1	-27	0.949591281	0.054892396	6	-17	1	-0.498290444	159	161	279	279	544	544	181	181	363	363	433	433	350	353	237	237	327	337	195	195	349	349	269	277	190	198	163	163	280	300	171	179	123	125	378	378	193	197
GTND13_1750	17	1705	4	2	-22	0.989218057	0.018653356	1	-36	2	-0.667180974	157	157	279	279	544	544	181	181	360	363	433	433	350	350	236	237	339	344	195	195	349	349	273	277	180	194	161	165	272	300	171	175	125	127	426	438	185	189
GTND12_0470	12	1213	5	1	-28	0.955040872	0.025477889	11	-23	1	-0.498290444	157	157	279	279	544	546	181	181	363	378	433	433	350	353	237	237	334	339	195	195	349	349	277	281	194	198	163	165	285	301	139	171	123	123	378	378	189	193
GTND12_0470	12	1219	2	2	NA	NA	NA	NA	NA	2	1.650218595	157	157	279	279	544	546	181	181	363	378	433	433	350	353	237	237	334	339	195	195	349	349	277	281	194	198	163	165	285	301	139	171	123	123	378	378	189	193
GTND12_0485	12	1235	4	1	NA	NA	NA	NA	NA	2	-0.729476661	159	161	279	279	544	544	181	181	354	360	433	433	356	359	233	237	320	330	193	195	349	349	273	281	174	204	165	165	289	296	139	183	121	123	378	426	189	209
GTND12_0485	12	1235	5	1	-29	0.945504087	0.06426513	3	-18	2	-0.498290444	159	161	279	279	544	544	181	181	354	360	433	433	356	359	233	237	320	330	193	195	349	349	273	281	174	204	165	165	289	296	139	183	121	123	378	426	189	209
GTND13_0677	13	1337	2	2	NA	NA	NA	NA	NA	1	1.650218595	157	157	279	279	544	544	181	181	360	363	433	433	350	359	237	237	330	344	193	195	349	349	265	273	174	194	157	163	288	292	175	183	123	127	378	446	189	193
GTND13_0677	13	1336	5	2	-15	0.97696477	0.035728155	1	-15	2	-0.456067811	157	157	279	279	544	544	181	181	360	363	433	433	350	359	237	237	330	344	193	195	349	349	265	273	174	194	157	163	288	292	175	183	123	127	378	446	189	193
GTND13_0677	13	1337	2	2	-17	1.075294118	0.036980306	5	-18	1	1.693133402	157	157	279	279	544	544	181	181	360	363	433	433	350	359	237	237	330	344	193	195	349	349	265	273	174	194	157	163	288	292	175	183	123	127	378	446	189	193
GTND13_2702	11	1119	4	2	-5	NA	NA	1	NA	1	-0.709403606	157	159	279	279	544	544	181	184	360	363	433	433	356	359	237	237	339	349	193	195	349	353	277	281	186	200	163	165	292	309	175	175	123	125	378	426	189	189
GTND12_0362	11	1137	4	1	-14	0.987804878	0.054197531	3	-15	1	-0.688638377	159	159	279	279	544	544	181	181	363	366	433	433	350	350	237	237	309	324	195	195	349	349	277	277	174	194	163	163	292	300	173	179	121	123	430	438	185	193
GTND12_0536	12	1246	4	1	NA	NA	NA	NA	NA	1	-0.729476661	157	159	279	279	544	544	181	181	354	360	433	433	350	353	237	237	342	344	193	193	349	349	269	269	178	194	163	165	288	292	171	175	121	121	378	378	169	189
GTND12_0536	12	1247	5	1	-33	0.960490463	0.063914894	4	-37	1	-0.498290444	157	159	279	279	544	544	181	181	354	360	433	433	350	353	237	237	342	344	193	193	349	349	269	269	178	194	163	165	288	292	171	175	121	121	378	378	169	189
GTND12_2479	12	1208	4	1	NA	NA	NA	NA	NA	1	-0.729476661	159	159	279	279	544	544	181	184	354	360	433	433	350	356	237	237	320	321	193	195	349	349	265	269	200	200	163	165	292	308	175	179	121	125	378	378	185	193
GTND12_2479	12	1208	5	1	-34	0.953678474	0.071057143	12	-31	1	-0.498290444	159	159	279	279	544	544	181	184	354	360	433	433	350	356	237	237	320	321	193	195	349	349	265	269	200	200	163	165	292	308	175	179	121	125	378	378	185	193
GTND12_0265	11	1110	4	1	-19	0.990243902	0.044778325	0	-27	2	-0.688638377	154	159	279	279	544	544	181	181	354	366	433	433	350	353	237	237	315	344	195	195	349	349	273	277	200	204	161	163	280	308	163	187	123	125	378	378	197	205
GTND13_0287	11	1118	4	2	-19	1.014563107	0.035239234	5	-52	2	-0.709403606	154	159	279	279	544	544	175	181	360	360	433	433	350	353	237	237	329	354	195	195	349	349	265	269	174	200	163	165	292	312	171	179	121	123	378	430	185	189
GTND13_0287	11	1118	4	1	-21	0.975609756	0.04755	6	-19	2	-0.688638377	154	159	279	279	544	544	175	181	360	360	433	433	350	353	237	237	329	354	195	195	349	349	265	269	174	200	163	165	292	312	171	179	121	123	378	430	185	189
GTND13_0287	11	1118	2	2	-22	1.056470588	0.039821826	1	-12	2	1.650218595	154	159	279	279	544	544	175	181	360	360	433	433	350	353	237	237	329	354	195	195	349	349	265	269	174	200	163	165	292	312	171	179	121	123	378	430	185	189
GTND13_2204	19	1948	4	2	-15	1.002427184	0.060217918	2	-34	2	-0.728784487	157	159	279	279	544	544	181	181	360	363	433	433	353	356	237	237	324	344	195	195	349	349	265	273	200	202	161	163	280	292	175	175	121	125	378	430	185	193
GTND13_2204	19	1948	5	2	-13	0.986376022	0.032237569	6	-18	2	-0.539820902	157	159	279	279	544	544	181	181	360	363	433	433	353	356	237	237	324	344	195	195	349	349	265	273	200	202	161	163	280	292	175	175	121	125	378	430	185	193
GTND13_2332	20	2030	4	2	-28	1.015776699	0.040979689	16	-71	1	-0.64572357	154	157	279	279	544	544	181	184	360	363	433	433	350	350	237	237	315	347	195	195	349	349	277	277	182	198	163	163	296	301	175	175	121	123	378	378	189	197
GTND13_2705	19	1945	5	2	-13	1.025885559	0.020796813	20	-47	1	-0.539820902	159	159	279	279	544	544	181	184	363	363	433	433	350	350	237	237	334	339	193	195	349	349	269	273	174	174	163	163	277	293	175	183	123	123	390	454	197	197
GTND13_2706	19	1939	5	2	-13	1.024523161	0.017154255	7	-46	1	-0.539820902	157	159	279	279	544	544	178	181	360	363	433	433	350	356	237	237	334	334	195	195	349	349	277	285	174	202	163	165	280	296	171	175	123	123	426	434	193	197
GTND13_2706	19	1939	4	2	-21	0.98907767	0.033055215	3	-35	2	-0.728784487	157	159	279	279	544	544	178	181	360	363	433	433	350	356	237	237	334	334	195	195	349	349	277	285	174	202	163	165	280	296	171	175	123	123	426	434	193	197
GTND13_2084	19	1913	5	2	-14	1.004087193	NA	1	-33	2	-0.539820902	154	157	279	279	544	544	181	181	360	363	433	433	350	365	237	237	339	339	195	195	349	349	273	277	198	200	161	163	276	312	171	171	121	121	378	422	181	193
GTND13_2084	19	1913	4	2	-13	0.991504854	0.033831089	1	-21	1	-0.728784487	154	157	279	279	544	544	181	181	360	363	433	433	350	365	237	237	339	339	195	195	349	349	273	277	198	200	161	163	276	312	171	171	121	121	378	422	181	193
GTND13_2708	20	2044	4	2	-23	0.996359223	0.055249695	8	-45	2	-0.64572357	157	159	279	279	544	544	181	184	363	363	433	433	350	350	237	237	334	339	195	195	349	349	269	273	174	186	163	165	288	297	171	187	125	125	414	434	193	193
GTND13_2710	19	1923	4	2	-6	0.993932039	0.065934066	2	-9	2	-0.728784487	154	157	279	279	544	544	181	181	363	366	433	433	350	350	237	237	315	327	195	195	349	349	277	281	174	200	163	165	272	288	163	171	123	127	434	434	181	189
GTND13_2710	19	1923	5	2	-6	1.066757493	0.034993614	3	-62	2	-0.539820902	154	157	279	279	544	544	181	181	363	366	433	433	350	350	237	237	315	327	195	195	349	349	277	281	174	200	163	165	272	288	163	171	123	127	434	434	181	189
GTND12_0696	13	1321	2	2	-11	1.091764706	0.038728448	6	-20	1	1.650218595	157	159	279	279	544	544	181	181	354	363	433	433	353	353	237	237	309	327	193	195	349	349	273	277	174	198	161	165	280	284	147	179	123	123	378	378	185	193
GTND12_0696	13	1321	5	1	-20	0.991869919	0.058934426	10	-34	1	-0.519747847	157	159	279	279	544	544	181	181	354	363	433	433	353	353	237	237	309	327	193	195	349	349	273	277	174	198	161	165	280	284	147	179	123	123	378	378	185	193
GTND13_2152	19	1928	5	2	-9	1.025885559	0.033997344	0	-39	2	-0.539820902	154	157	279	279	544	544	181	181	363	363	433	433	350	356	237	237	327	334	193	195	349	349	273	277	174	174	163	163	272	312	155	171	123	125	378	430	185	193
GTND13_2152	19	1928	4	2	-11	1.030339806	0.046831567	9	-49	1	-0.728784487	154	157	279	279	544	544	181	181	363	363	433	433	350	356	237	237	327	334	193	195	349	349	273	277	174	174	163	163	272	312	155	171	123	125	378	430	185	193
GTND13_2714	19	1942	4	2	-21	0.997572816	0.049148418	5	-42	1	-0.728784487	154	157	279	279	542	542	181	181	360	363	433	433	353	356	237	237	334	344	195	195	349	349	269	273	198	204	163	165	292	297	161	171	123	125	378	378	169	173
GTND13_2720	20	2023	5	2	15	1.051771117	0.035932642	0	-10	1	-0.497598269	157	159	279	279	544	544	181	181	360	366	433	433	350	350	233	237	336	339	195	195	349	349	277	277	186	200	163	165	304	312	155	167	123	125	446	446	185	197
GTND13_2720	20	2023	4	2	-9	1.009708738	0.052043269	6	-28	1	-0.64572357	157	159	279	279	544	544	181	181	360	366	433	433	350	350	233	237	336	339	195	195	349	349	277	277	186	200	163	165	304	312	155	167	123	125	446	446	185	197
GTND13_2721	19	1947	4	2	-24	0.986536108	0.042729529	2	-38	2	-0.728784487	157	157	279	279	544	544	181	181	363	363	433	443	353	356	237	237	315	327	193	195	349	349	277	281	174	200	163	163	280	304	171	179	123	123	378	430	173	189
GTND13_2721	19	1947	5	2	-12	1.014986376	0.041610738	0	-37	2	-0.539820902	157	157	279	279	544	544	181	181	363	363	433	443	353	356	237	237	315	327	193	195	349	349	277	281	174	200	163	163	280	304	171	179	123	123	378	430	173	189
GTND13_2721	19	1946	5	1	-47	0.914835165	0.077627628	10	-32	2	-0.456759985	157	157	279	279	544	544	181	181	363	363	433	443	353	356	237	237	315	327	193	195	349	349	277	281	174	200	163	163	280	304	171	179	123	123	378	430	173	189
GTND13_2721	19	1947	2	1	-18	NA	NA	3	NA	2	1.628761192	157	157	279	279	544	544	181	181	363	363	433	443	353	356	237	237	315	327	193	195	349	349	277	281	174	200	163	163	280	304	171	179	123	123	378	430	173	189
GTND13_2721	19	1946	2	2	-9	1.070588235	0.063472527	10	-8	1	1.671675999	157	157	279	279	544	544	181	181	363	363	433	443	353	356	237	237	315	327	193	195	349	349	277	281	174	200	163	163	280	304	171	179	123	123	378	430	173	189
GTND13_2721	19	1946	4	1	-29	0.974296206	0.044798995	1	-34	2	-0.667873148	157	157	279	279	544	544	181	181	363	363	433	443	353	356	237	237	315	327	193	195	349	349	277	281	174	200	163	163	280	304	171	179	123	123	378	430	173	189
GTND13_2721	19	1946	2	2	-13	1.069411765	0.022145215	1	-5	2	1.607995963	157	157	279	279	544	544	181	181	363	363	433	443	353	356	237	237	315	327	193	195	349	349	277	281	174	200	163	163	280	304	171	179	123	123	378	430	173	189
GTND13_2721	19	1947	2	1	-22	1.065420561	0.08252193	4	-30	2	1.607303788	157	157	279	279	544	544	181	181	363	363	433	443	353	356	237	237	315	327	193	195	349	349	277	281	174	200	163	163	280	304	171	179	123	123	378	430	173	189
GTND12_1754	19	1903	2	1	-25	1.057511737	0.090854606	5	-23	1	1.628761192	154	159	279	279	544	544	181	181	366	366	433	433	353	356	237	237	321	344	195	195	349	349	273	277	202	202	163	165	288	296	161	171	123	123	378	378	185	201
GTND12_1754	19	1905	2	2	-20	1.061176471	0.038758315	4	-12	1	1.607995963	154	159	279	279	544	544	181	181	366	366	433	433	353	356	237	237	321	344	195	195	349	349	273	277	202	202	163	165	288	296	161	171	123	123	378	378	185	201
GTND13_2151	19	1927	4	2	-24	0.985148919	0.040677545	3	-37	2	-0.728784487	154	159	279	279	544	544	184	187	360	363	433	433	350	353	237	237	304	334	195	195	349	349	269	273	174	204	163	165	284	308	171	183	123	123	378	378	193	197
GTND13_2151	19	1929	2	2	-16	1.07656066	0.025864333	9	-15	1	1.607995963	154	159	279	279	544	544	184	187	360	363	433	433	350	353	237	237	304	334	195	195	349	349	269	273	174	204	163	165	284	308	171	183	123	123	378	378	193	197
GTND13_2151	19	1927	5	2	-10	1.016348774	0.009785523	17	-34	1	-0.539820902	154	159	279	279	544	544	184	187	360	363	433	433	350	353	237	237	304	334	195	195	349	349	269	273	174	204	163	165	284	308	171	183	123	123	378	378	193	197
GTND12_0047	10	1007	4	1	-23	0.95291202	0.038439532	1	-15	2	-0.540513076	157	161	279	279	544	544	181	184	360	363	433	433	356	356	233	237	324	339	195	195	349	349	273	277	174	206	163	165	288	292	175	187	123	125	422	446	185	189
GTND12_0047	10	1007	5	1	-24	1	0.060242915	5	-48	2	-0.540513076	157	161	279	279	544	544	181	184	360	363	433	433	356	356	233	237	324	339	195	195	349	349	273	277	174	206	163	165	288	292	175	187	123	125	422	446	185	189
GTND12_2483	17	1737	4	1	-13	0.967781908	NA	2	-7	1	-0.540513076	157	157	279	279	544	544	181	184	360	363	433	433	350	353	237	237	327	341	195	195	349	349	265	277	190	194	163	163	269	292	153	179	123	123	394	434	193	193
GTND12_2483	17	1726	2	2	-16	1.074204947	0.021381579	11	-13	1	1.607995963	157	157	279	279	544	544	181	184	360	363	433	433	350	353	237	237	327	341	195	195	349	349	265	277	190	194	163	163	269	292	153	179	123	123	394	434	193	193
GTND13_2242	20	2017	4	2	-9	1.031436149	0.03507842	1	-44	2	-0.64572357	157	157	279	279	544	544	181	184	360	363	433	433	350	356	237	237	344	354	193	193	349	349	273	273	174	178	165	165	280	301	167	175	123	127	378	442	197	197
GTND12_0316	11	1122	4	1	-6	1.01097561	0.017925211	0	-19	1	-0.688638377	157	159	279	279	544	544	181	181	360	360	433	433	NA	NA	237	237	339	344	193	195	349	349	265	277	200	204	163	163	280	280	135	175	123	125	378	442	189	193
GTND12_1312	16	1645	5	1	-36	0.941176471	0.106627907	5	-25	1	-0.47683304	157	159	279	279	544	544	181	181	360	363	433	433	350	356	236	237	339	344	195	195	349	349	273	281	174	190	163	165	284	296	151	175	121	123	378	446	193	193
GTND12_1373	16	1647	2	2	-21	1.082449941	NA	7	-30	2	1.671675999	157	161	279	279	544	544	181	181	360	363	433	433	350	350	237	237	334	339	195	195	349	349	273	273	200	202	163	163	284	308	163	175	123	123	378	394	193	197
GTND12_0493	12	1250	4	1	NA	NA	NA	NA	NA	2	-0.729476661	154	157	279	279	544	544	181	181	360	360	433	433	350	350	237	237	329	339	195	195	349	349	269	273	174	198	163	165	288	312	167	175	123	123	378	442	185	189
GTND12_0493	12	1232	2	2	-17	1.073027091	0.026498353	16	-14	2	1.650218595	154	157	279	279	544	544	181	181	360	360	433	433	350	350	237	237	329	339	195	195	349	349	269	273	174	198	163	165	288	312	167	175	123	123	378	442	185	189
GTND12_2484	12	1246	2	2	-15	1.08598351	0.03867679	2	-21	1	1.693133402	157	161	279	279	544	544	181	181	363	363	433	433	350	356	237	237	327	344	195	195	349	349	273	277	174	200	165	165	292	312	167	175	121	127	430	434	177	193
GTND12_0509	12	1233	4	1	NA	NA	NA	NA	NA	1	-0.729476661	157	157	279	279	544	544	181	181	360	360	433	433	350	350	237	237	339	344	195	195	349	349	273	277	190	204	161	163	284	305	185	185	121	125	378	438	189	201
GTND12_2485	15	1507	4	1	NA	NA	NA	NA	NA	2	-0.710095781	154	161	279	279	544	544	181	181	360	363	433	433	350	356	237	237	339	344	193	195	349	349	277	281	192	198	163	169	284	292	175	187	121	123	394	430	189	197
GTND13_2074	19	1908	4	2	-16	1.026009792	0.029633164	3	-54	2	-0.728784487	157	157	279	279	544	544	181	181	360	363	432	433	365	374	237	237	309	349	195	195	349	349	269	273	186	200	161	165	284	300	171	171	121	125	422	434	181	193
GTND13_2074	19	1909	4	1	-25	0.984088127	0.050621891	0	-34	2	-0.667873148	157	157	279	279	544	544	181	181	360	363	432	433	365	374	237	237	309	349	195	195	349	349	269	273	186	200	161	165	284	300	171	171	121	125	422	434	181	193
GTND13_2074	19	1909	2	2	-21	1.089622642	0.050909091	9	-35	2	1.607995963	157	157	279	279	544	544	181	181	360	363	432	433	365	374	237	237	309	349	195	195	349	349	269	273	186	200	161	165	284	300	171	171	121	125	422	434	181	193
GTND12_2487	19	1948	4	1	-4	0.99755202	0.051828221	9	-3	2	-0.667873148	159	161	279	279	544	544	181	181	363	363	433	433	353	353	237	237	339	339	195	195	349	349	265	277	198	202	163	163	292	292	175	183	123	125	426	434	185	189
GTND12_2488	17	1736	5	1	-20	1.004010695	0.042157124	5	-43	1	-0.582735709	159	161	279	279	544	544	181	181	354	363	433	433	350	359	237	237	339	344	195	195	349	349	273	273	194	198	163	165	296	300	175	179	123	125	426	450	189	189
GTND12_2488	17	1736	4	1	-17	0.998760843	0.062704715	5	-40	1	-0.540513076	159	161	279	279	544	544	181	181	354	363	433	433	350	359	237	237	339	344	195	195	349	349	273	273	194	198	163	165	296	300	175	179	123	125	426	450	189	189
GTND13_2728	19	1938	4	2	-14	0.970481436	0.033472768	2	-5	2	-0.728784487	157	159	279	279	544	544	181	181	360	363	433	433	356	356	236	237	334	339	195	195	349	349	273	273	186	194	163	165	284	288	175	187	121	121	438	442	189	193
GTND13_1786	17	1738	5	2	-19	1.008174387	0.042216216	4	-46	1	-0.519055673	157	159	279	279	544	544	181	181	360	363	433	433	350	356	237	237	327	354	195	195	349	349	265	285	174	186	163	163	277	288	163	171	123	125	378	438	185	197
GTND13_1786	17	1734	4	2	-16	1.037943696	0.040636792	3	-64	1	-0.667180974	157	159	279	279	544	544	181	181	360	363	433	433	350	356	237	237	327	354	195	195	349	349	265	285	174	186	163	163	277	288	163	171	123	125	378	438	185	197
GTND13_2731	17	1736	4	2	-22	0.982800983	0.060575	5	-32	1	-0.667180974	157	161	279	279	544	544	181	181	360	360	433	433	350	350	237	237	339	349	195	195	349	349	257	269	174	194	161	165	280	296	175	179	121	127	438	450	193	197
GTND12_0372	11	1139	5	1	-5	1.006747638	0.037613941	8	-15	1	-0.540513076	157	159	279	279	544	544	181	181	354	360	433	433	350	353	237	237	315	344	195	195	349	349	265	277	204	206	163	165	280	292	163	167	125	125	378	378	177	193
GTND12_0372	11	1139	4	1	-8	0.98902439	0.057706535	3	-4	1	-0.688638377	157	159	279	279	544	544	181	181	354	360	433	433	350	353	237	237	315	344	195	195	349	349	265	277	204	206	163	165	280	292	163	167	125	125	378	378	177	193
GTND12_0373	11	1148	4	1	-5	1	0.03102439	0	-7	2	-0.688638377	157	159	279	279	544	544	181	181	363	366	433	433	350	350	237	237	342	347	193	195	349	349	273	277	182	200	163	165	292	296	171	175	121	125	378	378	197	201
GTND12_0373	11	1148	5	1	-24	0.979757085	0.033250689	7	-33	2	-0.540513076	157	159	279	279	544	544	181	181	363	366	433	433	350	350	237	237	342	347	193	195	349	349	273	277	182	200	163	165	292	296	171	175	121	125	378	378	197	201
GTND12_0363	11	1136	2	1	-41	1.018823529	0.088060046	17	-19	2	1.649526421	159	159	279	279	544	544	181	181	360	363	433	433	350	356	237	237	339	344	195	195	349	349	269	277	190	204	163	165	280	288	163	171	125	125	378	442	177	205
GTND12_0363	11	1136	4	1	-21	0.970731707	0.059748744	3	-15	2	-0.688638377	159	159	279	279	544	544	181	181	360	363	433	433	350	356	237	237	339	344	195	195	349	349	269	277	190	204	163	165	280	288	163	171	125	125	378	442	177	205
GTND13_2738	11	1145	4	2	-15	1	0.033292383	8	-32	1	-0.709403606	157	157	279	279	544	544	181	181	360	363	433	433	350	350	237	237	336	349	193	195	349	349	265	265	198	204	163	165	284	308	167	183	121	123	378	423	189	197
GTND13_2738	11	1133	2	2	-15	1.067216981	NA	5	-4	2	1.693133402	157	157	279	279	544	544	181	181	360	363	433	433	350	350	237	237	336	349	193	195	349	349	265	265	198	204	163	165	284	308	167	183	121	123	378	423	189	197
GTND13_2738	11	1145	5	2	2	1.035422343	0.021763158	5	-24	1	-0.497598269	157	157	279	279	544	544	181	181	360	363	433	433	350	350	237	237	336	349	193	195	349	349	265	265	198	204	163	165	284	308	167	183	121	123	378	423	189	197
GTND13_2738	11	1146	4	1	-6	1.002439024	0.066301703	7	-11	1	-0.688638377	157	157	279	279	544	544	181	181	360	363	433	433	350	350	237	237	336	349	193	195	349	349	265	265	198	204	163	165	284	308	167	183	121	123	378	423	189	197
GTND13_2738	11	1146	5	1	-22	0.995951417	0.102168022	8	-41	1	-0.540513076	157	157	279	279	544	544	181	181	360	363	433	433	350	350	237	237	336	349	193	195	349	349	265	265	198	204	163	165	284	308	167	183	121	123	378	423	189	197
GTND13_1538	17	1714	2	2	-18	1.07656066	0.06	3	-19	2	1.607995963	157	157	279	279	544	544	181	184	360	363	433	433	350	353	237	237	334	339	195	195	349	349	277	277	186	198	163	165	296	304	163	175	123	127	438	446	185	185
GTND13_1538	17	1704	4	2	-30	0.961916462	0.015197957	5	-31	1	-0.667180974	157	157	279	279	544	544	181	184	360	363	433	433	350	353	237	237	334	339	195	195	349	349	277	277	186	198	163	165	296	304	163	175	123	127	438	446	185	185
GTND12_1173	16	1613	2	2	10	1.123674912	0.032075472	1	-3	2	1.650218595	157	157	279	279	544	544	181	181	360	360	433	433	350	356	237	237	339	344	193	195	349	349	277	281	174	200	163	163	280	296	171	175	123	125	394	446	173	189
GTND12_0323	11	1128	5	1	-28	0.962213225	0.074249649	8	-28	2	-0.540513076	159	159	279	279	544	544	181	181	354	363	433	433	350	356	237	237	339	344	193	195	349	349	269	277	190	204	163	163	280	288	171	183	125	125	378	378	193	205
GTND12_0323	11	1128	4	1	-20	0.970731707	0.059798995	3	-13	2	-0.688638377	159	159	279	279	544	544	181	181	354	363	433	433	350	356	237	237	339	344	193	195	349	349	269	277	190	204	163	163	280	288	171	183	125	125	378	378	193	205
GTND13_2741	19	1937	5	1	-30	0.927197802	0.047111111	8	-8	1	-0.456759985	157	157	279	279	544	544	181	184	360	363	433	433	356	365	233	237	324	327	195	195	349	349	277	277	174	186	163	163	312	328	171	175	123	123	430	434	185	189
GTND13_2741	19	1937	2	2	-21	1.077830189	NA	6	-25	1	1.607995963	157	157	279	279	544	544	181	184	360	363	433	433	356	365	233	237	324	327	195	195	349	349	277	277	174	186	163	163	312	328	171	175	123	123	430	434	185	189
GTND13_2741	19	1937	4	2	-11	1.040540541	0.054144038	0	-57	1	-0.728784487	157	157	279	279	544	544	181	184	360	363	433	433	356	365	233	237	324	327	195	195	349	349	277	277	174	186	163	163	312	328	171	175	123	123	430	434	185	189
GTND13_2741	19	1937	4	1	NA	NA	NA	NA	NA	1	-0.646415745	157	157	279	279	544	544	181	184	360	363	433	433	356	365	233	237	324	327	195	195	349	349	277	277	174	186	163	163	312	328	171	175	123	123	430	434	185	189
GTND13_2741	19	1937	4	1	-17	0.959608323	0.095076531	5	2	1	-0.667873148	157	157	279	279	544	544	181	184	360	363	433	433	356	365	233	237	324	327	195	195	349	349	277	277	174	186	163	163	312	328	171	175	123	123	430	434	185	189
GTND13_2741	19	1937	5	2	-24	0.975376197	0.026507714	2	-32	2	-0.539820902	157	157	279	279	544	544	181	184	360	363	433	433	356	365	233	237	324	327	195	195	349	349	277	277	174	186	163	163	312	328	171	175	123	123	430	434	185	189
GTND13_2742	19	1943	4	2	-22	1.031941032	0.022071429	10	-72	2	-0.728784487	157	159	273	279	544	544	181	184	363	363	433	433	353	356	237	237	327	334	195	195	349	349	269	269	174	202	163	165	268	300	175	179	125	125	378	434	189	193
GTND13_2742	19	1944	2	2	-14	1.087264151	0.031279826	28	-19	1	1.607995963	157	159	273	279	544	544	181	184	363	363	433	433	353	356	237	237	327	334	195	195	349	349	269	269	174	202	163	165	268	300	175	179	125	125	378	434	189	193
GTND13_2742	19	1943	5	2	-5	1.041039672	0.030959264	7	-42	1	-0.539820902	157	159	273	279	544	544	181	184	363	363	433	433	353	356	237	237	327	334	195	195	349	349	269	269	174	202	163	165	268	300	175	179	125	125	378	434	189	193
GTND13_2742	19	1944	4	1	-27	0.987760098	0.061263941	1	-41	1	-0.667873148	157	159	273	279	544	544	181	184	363	363	433	433	353	356	237	237	327	334	195	195	349	349	269	269	174	202	163	165	268	300	175	179	125	125	378	434	189	193
GTND12_1892	19	1935	4	1	-24	0.966952264	0.053367089	1	-18	2	-0.667873148	159	159	273	279	544	544	181	181	363	363	433	433	350	356	237	237	334	344	195	195	349	349	273	273	174	186	165	167	289	312	159	171	121	125	378	378	189	197
GTND13_0346	11	1150	5	2	-21	0.991792066	0.022813793	1	-38	2	-0.497598269	154	154	279	279	544	544	181	181	363	366	433	433	353	356	237	237	349	349	195	195	349	349	269	281	174	202	165	165	284	296	179	183	125	125	378	398	193	197
GTND13_2749	19	1918	5	2	-1	1.027359781	0.012117177	1	-24	2	-0.539820902	154	157	279	279	544	544	181	181	363	363	433	433	350	356	237	237	334	339	193	195	349	349	269	273	174	200	163	165	277	281	163	179	121	123	394	446	185	193
GTND13_2749	19	1918	4	2	-25	0.982800983	0.04675	5	-38	2	-0.728784487	154	157	279	279	544	544	181	181	363	363	433	433	350	356	237	237	334	339	193	195	349	349	269	273	174	200	163	165	277	281	163	179	121	123	394	446	185	193
GTND13_2751	11	1111	5	2	-10	1.008207934	0.023527815	0	-28	1	-0.497598269	157	159	279	279	544	544	181	181	360	363	433	433	350	350	237	237	337	339	193	195	349	349	269	277	198	200	163	165	288	289	163	171	123	123	430	442	197	197
GTND13_2751	11	1111	4	2	-35	0.947174447	0.022049287	3	-29	2	-0.709403606	157	159	279	279	544	544	181	181	360	363	433	433	350	350	237	237	337	339	193	195	349	349	269	277	198	200	163	165	288	289	163	171	123	123	430	442	197	197
GTND13_2753	19	1923	4	1	NA	NA	NA	NA	NA	2	-0.646415745	154	157	279	279	544	544	178	181	363	363	433	433	350	356	237	237	321	334	195	195	349	349	273	277	174	174	163	163	292	328	155	191	123	125	378	442	185	197
GTND13_2753	19	1923	5	1	-39	0.928571429	0.021301775	6	-30	2	-0.456759985	154	157	279	279	544	544	178	181	363	363	433	433	350	356	237	237	321	334	195	195	349	349	273	277	174	174	163	163	292	328	155	191	123	125	378	442	185	197
GTND13_2753	19	1923	4	1	-28	0.991432069	0.045481481	3	-46	2	-0.667873148	154	157	279	279	544	544	178	181	363	363	433	433	350	356	237	237	321	334	195	195	349	349	273	277	174	174	163	163	292	328	155	191	123	125	378	442	185	197
GTND13_2753	19	1923	2	2	15	1.116745283	NA	6	14	2	1.607995963	154	157	279	279	544	544	178	181	363	363	433	433	350	356	237	237	321	334	195	195	349	349	273	277	174	174	163	163	292	328	155	191	123	125	378	442	185	197
GTND13_2753	19	1933	4	2	-19	1.009852217	0.042146341	2	-49	2	-0.728784487	154	157	279	279	544	544	178	181	363	363	433	433	350	356	237	237	321	334	195	195	349	349	273	277	174	174	163	163	292	328	155	191	123	125	378	442	185	197
GTND13_0667	13	1323	4	2	-20	1.00862069	0.032649573	1	-50	2	-0.624958341	159	159	279	279	544	544	181	184	354	360	433	433	350	356	237	237	320	337	193	193	349	349	265	281	200	202	163	165	297	308	171	175	125	125	378	378	173	193
GTND13_2754	12	1233	5	2	-16	1.001373626	0.023127572	2	-35	1	-0.476140866	157	157	279	279	544	544	181	184	363	363	433	433	350	350	236	237	334	349	195	195	349	349	269	273	186	198	163	163	280	304	167	183	123	123	378	390	189	205
GTND13_2756	19	1950	4	2	-3	1.004926108	0.033259804	0	-13	2	-0.728784487	154	159	279	279	544	544	178	181	360	360	433	433	353	356	237	237	344	344	195	195	349	349	265	273	186	200	137	165	288	288	147	175	123	123	378	430	177	185
GTND13_2757	19	1940	5	2	-23	0.993131868	0.04417704	2	-43	2	-0.539820902	154	159	279	279	544	544	181	181	360	363	433	433	350	350	237	237	309	334	195	195	349	349	265	277	178	200	163	163	288	324	171	179	125	125	434	438	193	193
GTND13_2757	19	1940	4	2	-22	0.97044335	0.036345178	3	-23	2	-0.728784487	154	159	279	279	544	544	181	181	360	363	433	433	350	350	237	237	309	334	195	195	349	349	265	277	178	200	163	163	288	324	171	179	125	125	434	438	193	193
GTND12_0788	13	1345	5	1	-17	0.995934959	0.035319728	8	-31	1	-0.519747847	157	159	279	279	544	544	181	181	360	366	433	433	350	353	237	237	320	344	195	195	349	349	277	281	194	204	165	169	273	300	171	183	121	123	438	450	189	193
GTND12_0788	13	1345	4	1	-19	0.986419753	0.041977472	7	-34	1	-0.56197048	157	159	279	279	544	544	181	181	360	366	433	433	350	353	237	237	320	344	195	195	349	349	277	281	194	204	165	169	273	300	171	183	121	123	438	450	189	193
GTND13_2758	13	1308	2	2	-14	1.079009434	0.060174863	7	-12	1	1.671675999	154	157	279	279	544	544	181	181	360	360	433	433	350	356	237	237	309	342	193	195	349	349	269	277	198	198	165	165	284	296	155	171	123	125	378	442	197	201
GTND13_2758	13	1309	4	2	-7	1.002463054	0.052825553	2	-19	1	-0.624958341	154	157	279	279	544	544	181	181	360	360	433	433	350	356	237	237	309	342	193	195	349	349	269	277	198	198	165	165	284	296	155	171	123	125	378	442	197	201
GTND13_0232	11	1124	5	2	-9	0.98489011	0.022733612	0	-9	2	-0.497598269	154	161	279	279	544	544	181	181	354	360	433	433	356	359	237	237	330	354	195	195	349	349	265	269	174	174	163	163	292	304	179	187	121	121	378	430	189	197
GTND13_0232	11	1124	4	2	-14	1.008825944	0.044264496	1	-38	1	-0.709403606	154	161	279	279	544	544	181	181	354	360	433	433	356	359	237	237	330	354	195	195	349	349	265	269	174	174	163	163	292	304	179	187	121	121	378	430	189	197
GTND13_2760	11	1109	5	2	-9	1.010989011	NA	1	-28	2	-0.497598269	157	159	279	279	544	544	181	181	360	360	433	433	350	356	237	237	334	339	195	195	349	349	273	277	174	190	165	165	280	285	175	179	121	123	402	438	177	201
GTND13_1769	17	1742	4	2	-27	0.979310345	0.060613682	5	-40	2	-0.667180974	157	159	279	279	544	544	181	181	360	363	433	433	350	356	237	237	325	339	195	195	349	349	265	281	174	194	163	163	284	304	163	179	121	123	378	422	169	185
GTND13_1769	17	1742	5	2	-20	0.951923077	0.02005772	3	-7	1	-0.519055673	157	159	279	279	544	544	181	181	360	363	433	433	350	356	237	237	325	339	195	195	349	349	265	281	174	194	163	163	284	304	163	179	121	123	378	422	169	185
GTND13_1741	17	1711	5	2	NA	NA	NA	NA	NA	2	-0.519055673	157	159	279	279	544	544	181	181	363	369	433	433	350	356	236	237	309	339	195	195	349	349	273	277	194	202	165	165	284	288	163	167	121	123	378	434	189	193
GTND12_0651	13	1313	2	2	-20	1.077738516	0.038251366	6	-24	2	1.650218595	157	159	279	279	544	544	181	181	354	363	433	433	350	356	233	237	315	339	195	195	349	349	269	277	186	196	161	163	292	292	163	171	123	123	442	442	185	193
GTND12_0651	13	1313	5	1	-27	0.949864499	0.033666191	3	-17	1	-0.519747847	157	159	279	279	544	544	181	181	354	363	433	433	350	356	233	237	315	339	195	195	349	349	269	277	186	196	161	163	292	292	163	171	123	123	442	442	185	193
GTND12_0651	13	1313	4	1	-21	0.945679012	0.043420366	6	-5	1	-0.56197048	157	159	279	279	544	544	181	181	354	363	433	433	350	356	233	237	315	339	195	195	349	349	269	277	186	196	161	163	292	292	163	171	123	123	442	442	185	193
NA2	12	1245	5	2	-19	1.001373626	0.025733882	1	-41	1	-0.476140866	NA	NA	NA	NA	NA	NA	NA	NA	NA	NA	NA	NA	NA	NA	NA	NA	NA	NA	NA	NA	NA	NA	NA	NA	NA	NA	NA	NA	NA	NA	NA	NA	NA	NA	NA	NA	NA	NA
